# Supplementary material for: Analysis of common and coding variants with cardiovascular disease in the diabetes heart study
Source: Cardiovasc Diabetol. 2014 Apr 12;13:77. doi: 10.1186/1475-2840-13-77 (PMC4021556; doi:10.1186/1475-2840-13-77)
Supplement: Additional file 1 — Genotyped SNPs carried forward to analysis for clinical and subclinical CVD as well as blood lipid traits. MA %, Minor Allele %. [file 1475-2840-13-77-S1.xls]

## Sheet: Sheet1
Additional File 1
Genotyped SNPs carried forward to analysis for clinical and subclinical CVD as well as blood lipid traits. MA%, Minor Allele %
SNP	Gene	Amino Acid Change	Minor Allele	Genotyped MA%
rs8176739	ABO	Arg199Cys	A	0.58
rs12721041	APOA4	Val13Met	T	1.43
rs147610191	APOA4	Asn127Lys	T	0.58
rs12721043	APOA4	Ala161Ser	A	1.42
rs651821	APOA5	5’ URT	C	6.68
rs3135506	APOA5	Ser19Trp	C	7.09
rs185060854	APOA5	3’ UTR	A	0.08
rs138326449	APOC3	5’ Splice	A	0.13
rs5128	APOC3	3’ UTR	G	9.36
rs45456595	CDKN2A	Gly63Arg	G	0.54
rs34004222	COL4A1	Pro54Leu	A	0.59
rs3803230	COL4A2	Gly683Ala	C	10.55
rs184812559	COL4A2	Arg1109Gln	A	0.97
rs117412802	COL4A2	Glu1123Gly	G	1.18
rs62621875	COL4A2	Gln1150Lys	A	0.21
rs77786415	COL4A2	Ser1639Leu	T	0.08
R584C	CTNNA2	Arg584Cys	T	0.42
V784I	CTNNA2	Val784Ile	A	0.04
D1068N	IRS2	Asp1068Asn	T	0.68
T1082P	IRS2	Thr1082Pro	G	0.08
rs1865434	IRS2	3’ UTR	C	16.17
rs2234916	KCNE2	Thr8Ala	G	0.51
rs17847825	PIK3CG	Ser442Tyr	A	9.21
rs17855458	PINX1	Arg215Ile	A	1.38
rs1078543	PINX1	Ser254Cys	A	12.71
rs72650673	SH2B3	Glu400Lys	A	0.17
rs35173108	SMG6	Arg984Cys	A	0.13
rs77194529	SMG6	3’ UTR	T	2.6
