# Supplementary material for: Analysis of common and coding variants with cardiovascular disease in the diabetes heart study
Source: Cardiovasc Diabetol. 2014 Apr 12;13:77. doi: 10.1186/1475-2840-13-77 (PMC4021556; doi:10.1186/1475-2840-13-77)
Supplement: Additional file 2 — List of SNPs used in the GRS. GRS 1a and 1b contained SNPs associated with CAC. GRS 2a and 2b contained SNPs associated with CAC and MI. [file 1475-2840-13-77-S2.xls]

## Sheet: Sheet1
Additional File 2
List of SNPs used in the GRS. GRS 1a and 1b contained SNPs associated with CAC. GRS 2a and 2b contained SNPs associated with CAC and MI.
GRS 1a and GRS 1b	GRS 2a and GRS 2b
rs6604023	rs1720819
rs17676451	rs12772023
rs1333049	rs3809346
rs2306374	s11984041
rs12526453	rs599839
rs3809346	rs1199337
rs599839	rs163189
rs2026458	rs2026458
rs4977574
rs1746048
rs4773144
rs9818870
